# Supplementary material for: Systemic and Mucosal Antibody Responses to SARS-CoV-2 Variant-Specific Prime-and-Boost and Prime-and-Spike Vaccination: A Comparison of Intramuscular and Intranasal Bivalent Vaccine Administration in a Murine Model
Source: Vaccines (Basel). 2025 Mar 25;13(4):351. doi: 10.3390/vaccines13040351 (PMC12031244; doi:10.3390/vaccines13040351)
Supplement: Supplementary file 1 [file vaccines-13-00351-s001.zip]

Archive with 1 entries (1 files):
- vaccines-3532191-supplementary.pdf
